# Supplementary material for: LANA-dependent transcription-replication conflicts and R-loops at the terminal repeats (TR) correlate with KSHV episome maintenance
Source: PLoS Pathog. 2025 Aug 18;21(8):e1013029. doi: 10.1371/journal.ppat.1013029 (PMC12396754; doi:10.1371/journal.ppat.1013029)
Supplement: S1 File — (ZIP) [file ppat.1013029.s013.zip]

Archive with 75 entries (74 files):
- PRISM files_Asim/
- PRISM files_Asim/fIGURE 6H.prism
- __MACOSX/PRISM files_Asim/._fIGURE 6H.prism
- PRISM files_Asim/Figure 5e.prism
- __MACOSX/PRISM files_Asim/._Figure 5e.prism
- PRISM files_Asim/Figure 7C.prism
- __MACOSX/PRISM files_Asim/._Figure 7C.prism
- PRISM files_Asim/Figure 1B.prism
- __MACOSX/PRISM files_Asim/._Figure 1B.prism
- PRISM files_Asim/Figure 5G.prism
- __MACOSX/PRISM files_Asim/._Figure 5G.prism
- PRISM files_Asim/Figure 5C.prism
- __MACOSX/PRISM files_Asim/._Figure 5C.prism
- PRISM files_Asim/Figure 3B.prism
- __MACOSX/PRISM files_Asim/._Figure 3B.prism
- PRISM files_Asim/Figure 7E.prism
- __MACOSX/PRISM files_Asim/._Figure 7E.prism
- PRISM files_Asim/Figure 4H.prism
- __MACOSX/PRISM files_Asim/._Figure 4H.prism
- PRISM files_Asim/Supp. Fig 8.prism
- __MACOSX/PRISM files_Asim/._Supp. Fig 8.prism
- PRISM files_Asim/Supp. Fig6C.prism
- __MACOSX/PRISM files_Asim/._Supp. Fig6C.prism
- PRISM files_Asim/Figure 5F.prism
- __MACOSX/PRISM files_Asim/._Figure 5F.prism
- PRISM files_Asim/Figure 1C.prism
- __MACOSX/PRISM files_Asim/._Figure 1C.prism
- PRISM files_Asim/Figure 5D.prism
- __MACOSX/PRISM files_Asim/._Figure 5D.prism
- PRISM files_Asim/Supp. Fig 7D.prism
- __MACOSX/PRISM files_Asim/._Supp. Fig 7D.prism
- PRISM files_Asim/Figure 7D.prism
- __MACOSX/PRISM files_Asim/._Figure 7D.prism
- PRISM files_Asim/Figure 3A.prism
- __MACOSX/PRISM files_Asim/._Figure 3A.prism
- PRISM files_Asim/Figure 1E.prism
- __MACOSX/PRISM files_Asim/._Figure 1E.prism
- PRISM files_Asim/Figure 5B.prism
- __MACOSX/PRISM files_Asim/._Figure 5B.prism
- PRISM files_Asim/Figure 3C.prism
- __MACOSX/PRISM files_Asim/._Figure 3C.prism
- PRISM files_Asim/Supp. Fig1C.prism
- __MACOSX/PRISM files_Asim/._Supp. Fig1C.prism
- PRISM files_Asim/Quantification LANA Invisible.prism
- __MACOSX/PRISM files_Asim/._Quantification LANA Invisible.prism
- PRISM files_Asim/Figure 6C.prism
- __MACOSX/PRISM files_Asim/._Figure 6C.prism
- PRISM files_Asim/Supp Fig 1E.prism
- __MACOSX/PRISM files_Asim/._Supp Fig 1E.prism
- PRISM files_Asim/fIGURE 6E.prism
- __MACOSX/PRISM files_Asim/._fIGURE 6E.prism
- PRISM files_Asim/Supp. Fig.1B.prism
- __MACOSX/PRISM files_Asim/._Supp. Fig.1B.prism
- PRISM files_Asim/Figure 2B.prism
- __MACOSX/PRISM files_Asim/._Figure 2B.prism
- PRISM files_Asim/Figure 6G.prism
- __MACOSX/PRISM files_Asim/._Figure 6G.prism
- PRISM files_Asim/Supp. Fig 2A.prism
- __MACOSX/PRISM files_Asim/._Supp. Fig 2A.prism
- PRISM files_Asim/Figure 4D.prism
- __MACOSX/PRISM files_Asim/._Figure 4D.prism
- PRISM files_Asim/Supp Fig.6
- __MACOSX/PRISM files_Asim/._Supp Fig.6
- PRISM files_Asim/Figure 4F.prism
- __MACOSX/PRISM files_Asim/._Figure 4F.prism
- PRISM files_Asim/Figure 6F.prism
- __MACOSX/PRISM files_Asim/._Figure 6F.prism
- PRISM files_Asim/Figure 4B.prism
- __MACOSX/PRISM files_Asim/._Figure 4B.prism
- PRISM files_Asim/Supp. Fig1D.prism
- __MACOSX/PRISM files_Asim/._Supp. Fig1D.prism
- PRISM files_Asim/Figure 6D.prism
- __MACOSX/PRISM files_Asim/._Figure 6D.prism
- PRISM files_Asim/Figure 2A.prism
- __MACOSX/PRISM files_Asim/._Figure 2A.prism
